# Supplementary material for: Comparative Ionomics and Metabolic Responses and Adaptive Strategies of Cotton to Salt and Alkali Stress
Source: Front Plant Sci. 2022 Apr 25;13:871387. doi: 10.3389/fpls.2022.871387 (PMC9084190; doi:10.3389/fpls.2022.871387)
Supplement: Supplementary file 1 [file Table_1.XLS]

## Sheet: Sheet1
Treatment		N	Na	P	K	Ca	Mg	S	Fe	Mn	Zn	Cu	B	Mo
Leaf	CK	38514±0.0386b	1169±21.953c	2976±184.069a	19855±29.379b	57549±0.0579a	12123±0.0191a	21031±0.0155a	241.0±2.227c	151.8±0.5810c	58.00±0.0689c	7.719±0.0246b	197.7±0.6831b	4.418±0.0051c
	CS	44905±0.0275a	7565±67.8329b	2018±70.6909b	17932±25.4113c	45175±0.0271b	9641±0.0109b	18643±0.0300b	308.0±3.7835b	208.8±0.8088b	77.26±0.2798a	6.868±0.0149c	209.6±1.2108a	5.370±0.0092b
	AS	37405±0.0206c	21633±345.1321a	2499±124.45a	20887±131.44a	34455±0.0191c	8694±0.0072c	17673±0.0170b	403.7±3.3767a	280.6±2.7047a	70.02±0.2349b	8.581±0.0452a	168.2±5.4529c	10.45±0.0535a
Root	CK	12743±0.0070a	498.6±6.1808c	1084±122.94a	7388±33.57a	3796±0.0040a	1666±0.0014c	1178±0.0020a	266.3±3.868a	9.080±0.0200c	15.44±0.0182b	3.278±0.0149a	10.24±0.1154b	1.291±0.0019c
	CS	12239±0.0117b	2076±30.88b	1256±46.63a	7564±130.8a	3240±0.0027b	1766±0.001b	1161±0.0026a	257.3±2.508a	11.58±0.3223b	22.92±0.4466a	3.380±0.0184a	9.651±0.1994b	1.744±0.0179b
	AS	8017±0.0147c	3422±32.583a	343±73.58b	8695±361.7a	3681±0.004a	2294±0.002a	952.1±0.0004b	207.2±2.114b	16.20±0.1834a	15.08±0.1149b	3.345±0.0374a	11.88±0.1316a	1.952±0.0096a
Note: Mean±SE. Different lowercase letters after the data in the same column indicate significant differences among different treatments (P < 0.05).CK, control treatment without salt or alkali stress; CS, NaCl stress treatment; AS, Na2CO3 + NaHCO3 stress treatment.
