# Supplementary material for: Comparative Ionomics and Metabolic Responses and Adaptive Strategies of Cotton to Salt and Alkali Stress
Source: Front Plant Sci. 2022 Apr 25;13:871387. doi: 10.3389/fpls.2022.871387 (PMC9084190; doi:10.3389/fpls.2022.871387)
Supplement: Supplementary file 2 [file Table_2.XLS]

## Sheet: Sheet1
Treatment	Metabolite Name	CK	CS/AS	p.value	VIP	FOLD CHANGE	LOG FOLD CHANGE
CS leaf	(-)-Usnic acid	0.0173735	0.0221536	0.00038452	1.29679	1.27514	0.350659
	(+-)-Mevalonolactone	0.468535	0.675883	0.001012	1.28174	1.44255	0.528617
	(+)-Warfarin	0.093929	0.131746	0.007496	1.24893	1.40261	0.488116
	(3-Carboxypropyl)trimethylammonium cation	0.0845238	0.128629	0.0087376	1.23583	1.52181	0.605789
	(R)-mevalonic acid 5-Phosphate	0.0975842	0.17064	0.0092243	1.22157	1.74864	0.806236
	.beta.-Homoproline	0.192804	0.111631	0.0024137	1.26793	0.578984	-0.788403
	1-Deoxy-D-xylulose 5-phosphate	0.0281907	0.0513766	0.0028742	1.27149	1.82247	0.865891
	2-Amino-2-methyl-1,3-propanediol	1.3879	2.51109	0.0036648	1.26475	1.80927	0.85541
	2'-Deoxycytidine 5'-monophosphate (dCMP)	0.00778493	0.020659	0.013757	1.22481	2.65371	1.40801
	2'-Deoxy-D-ribose	0.741899	1.10123	0.0019387	1.27848	1.48434	0.569824
	3,4-Methylenedioxyamphetamine	0.0117749	0.0242161	0.0011666	1.28436	2.05658	1.04025
	3-Methylindole	0.00884026	0.0137402	0.0015976	1.27546	1.55427	0.636241
	3-Methylthiopropionate	0.0102158	0.0139086	0.0046604	1.25766	1.36148	0.445177
	4-Aminophenol	0.0524162	0.0666578	0.0092196	1.24025	1.2717	0.346761
	5'-Deoxyadenosine	0.0220011	0.0289663	0.014509	1.22503	1.31658	0.396796
	5-Methoxyindoleacetate	0.0189097	0.0269934	0.0035152	1.26167	1.42749	0.513476
	5-Methylcytosine	0.0679674	0.0946656	0.0037332	1.26744	1.39281	0.477998
	6-Phospho-D-gluconate	4.07602	4.99129	0.011022	1.23105	1.22455	0.292252
	Allantoate/Allantoic acid	0.0491338	0.0811831	0.015971	1.19905	1.65229	0.724466
	Arachidonic Acid (peroxide free)	0.116576	0.167413	0.003501	1.25492	1.43609	0.522143
	Atrolactic acid	0.158175	0.278613	0.0066093	1.24824	1.76142	0.81674
	Barbituric acid	0.0877412	0.13825	0.0035335	1.26531	1.57565	0.655952
	Betaine	105.875	130.46	0.0057908	1.2563	1.2322	0.301241
	beta-Nicotinamide D-ribonucleotide	0.0236491	0.0410325	0.01504	1.22085	1.73505	0.794979
	Butanoic acid	0.733575	0.956964	0.0042025	1.2624	1.30452	0.383522
	Cellobiose	0.782335	1.20822	0.0039566	1.25373	1.54438	0.627026
	Chlorogenic acid	1.04414	1.70817	0.011081	1.23529	1.63596	0.71014
	Codeine	4.16465	5.44997	0.0055306	1.24037	1.30863	0.388054
	Coniferol	0.0986115	0.173423	0.0024015	1.26487	1.75865	0.814468
	Cyclohexylsulfamate	0.608437	0.804095	0.0063721	1.24958	1.32157	0.402256
	Cytidine 2',3'-cyclic phosphate	0.0733687	0.104365	0.00032967	1.29716	1.42247	0.508395
	Decanoyl-L-carnitine	0.068248	0.111425	0.0064157	1.24992	1.63264	0.70721
	Dehydroascorbic acid (Oxidized vitamin C)	2.22885	3.42579	0.011392	1.22553	1.53702	0.620139
	Demethoxycurcumin	0.0951127	0.965625	0.0024323	1.27517	10.1524	3.34375
	Diethanolamine	0.0208911	0.0802968	0.0021945	1.27383	3.84359	1.94246
	Dihydrolipoate (dihydrolipoic acid)	0.0154934	0.022488	0.010219	1.23815	1.45146	0.537501
	Dihydrotachysterol	0.0785513	0.0433739	0.0097571	1.20999	0.552173	-0.856807
	Dihydroxyacetone	5.56858	9.76624	0.0087579	1.24434	1.75381	0.810494
	Dioscin	0.210239	0.136591	0.0011624	1.28635	0.649696	-0.622162
	D-Lyxose	8.71457	12.3612	0.0012407	1.2826	1.41846	0.504323
	D-Mannitol	0.0871387	0.120792	0.0058569	1.25044	1.3862	0.471139
	D-Mannose	0.0324852	0.0376014	0.010501	1.20322	1.15749	0.211003
	Echinacoside	0.113924	0.254001	0.0016669	1.27095	2.22956	1.15676
	Ethionamide	0.0659964	0.100945	0.00027256	1.29543	1.52955	0.613104
	Ethynodiol diacetate	0.181032	0.270097	0.0028781	1.26321	1.49198	0.577232
	Flavin adenine dinucleotide (FAD)	0.00819845	0.00965505	0.0013098	1.28256	1.17767	0.235932
	Flavin mononucleotide (FMN)	0.0599898	0.103396	0.0092708	1.23943	1.72356	0.785391
	Flumazenil	0.0332495	0.0470325	0.00089076	1.2873	1.41453	0.500326
	Geranylgeraniol	0.096231	0.0578844	0.0053281	1.25869	0.601515	-0.733327
	Gossypol	0.0241416	0.028645	0.0019362	1.26634	1.18654	0.246763
	Homoveratric acid	0.0447369	0.0593599	0.0082529	1.24619	1.32687	0.408023
	hydrocortisone 21-acetate	0.578997	1.08	0.0022823	1.26829	1.86529	0.899399
	Indapamide	0.233007	0.327753	0.00032159	1.29813	1.40663	0.492239
	Kaempferol 3-O-rutinoside	0.0122662	0.0170971	0.0051366	1.25569	1.39384	0.479066
	Kynurenic acid	0.9471	1.265	0.0014379	1.28153	1.33566	0.417552
	L-Ascorbic acid	0.0103489	0.0175417	0.0068586	1.2438	1.69504	0.761316
	L-Histidinol	0.0698499	0.0922806	0.01009	1.23144	1.32113	0.401768
	Limonene-1,2-epoxide	0.163523	0.100282	0.0085611	1.24489	0.613263	-0.705422
	L-Malic acid	0.216703	0.309374	0.0010213	1.28792	1.42764	0.513633
	L-NG-Monomethylarginine	0.050753	0.0632692	0.0086822	1.24418	1.24661	0.318008
	L-Proline	3.02098	5.39101	0.0033078	1.26748	1.78452	0.83554
	L-Tyrosine	0.0339081	0.0520939	0.0052106	1.25953	1.53633	0.619484
	Maltotriose	0.0167835	0.023851	0.0046497	1.25968	1.42109	0.507001
	m-Chlorohippuric acid	0.323492	0.393096	0.0051788	1.25952	1.21517	0.281155
	N2,N2-Dimethylguanosine	0.0437628	0.168071	0.004613	1.26251	3.8405	1.94129
	N-Acetyl-D-glucosamine	0.0384757	0.0652826	0.001229	1.28515	1.69672	0.76275
	Nateglinide	0.0130307	0.0165788	0.0053902	1.25831	1.27229	0.347428
	N-formylanthranilic acid	0.226401	0.604704	0.00053886	1.29153	2.67094	1.41735
	Nicotine	0.0774713	0.100834	0.0096056	1.23439	1.30156	0.380243
	N-Methylanthranilic Acid	0.0603247	0.0991169	0.014148	1.22091	1.64306	0.716383
	Nomilin	0.0562668	0.0755107	0.0023598	1.26222	1.34201	0.424397
	Novobiocin	0.276743	0.426717	0.0025027	1.27388	1.54192	0.62473
	Palmitaldehyde	0.0874814	0.157384	0.0079928	1.24419	1.79905	0.847238
	Pentetrazole	0.00985271	0.0122835	0.00078841	1.28983	1.24671	0.31813
	Pentosidine	0.0157063	0.0243173	0.00091514	1.2889	1.54825	0.630639
	Perillyl alcohol	0.0268588	0.034818	0.0094808	1.23224	1.29633	0.374438
	Phenoxybenzamine	0.227894	0.337758	0.0021739	1.27755	1.48209	0.567629
	Phenylpropionylglycine	0.00437646	0.0293642	1.4291e-05	1.30794	6.70958	2.74622
	Phosphorylcholine	0.675359	0.422625	0.0065355	1.24507	0.625779	-0.676276
	p-Hydroxycinnamaldehyde	0.0652713	0.144985	0.010237	1.22905	2.22126	1.15138
	Pro-Arg	0.00777088	0.0100633	0.0025357	1.26584	1.29501	0.372959
	Protoporphyrin IX	0.168043	0.414988	0.011315	1.23514	2.46954	1.30424
	Pro-Val	0.0708576	0.0966285	0.0041377	1.2614	1.3637	0.447527
	Prunasin	0.0125584	0.0159318	0.004274	1.25697	1.26862	0.343258
	Pyridoxine	1.5816	2.77957	0.01657	1.21905	1.75744	0.813474
	Ribitol	0.395939	0.522477	0.016461	1.21919	1.31959	0.400086
	Rosolic Acid	0.0477115	0.0943298	0.0097999	1.22165	1.97709	0.983376
	Scopoline	0.0129205	0.0255149	0.0012182	1.28605	1.97476	0.98168
	Ser-Asp	0.00947237	0.0127459	0.012182	1.23212	1.34559	0.42824
	Sucrose	70.0604	99.7726	0.00076319	1.29117	1.42409	0.510044
	Sulfaphenazole	0.107428	0.143931	0.0026152	1.26787	1.33978	0.421999
	Tolbutamide	0.129614	0.250691	0.01197	1.20974	1.93414	0.951689
	Tosyllysine Chloromethyl Ketone	0.786525	1.18239	0.0036356	1.25889	1.50331	0.588147
	trans-Vaccenic acid	0.0167524	0.021783	0.015911	1.19345	1.30029	0.378837
	trans-Zeatin	0.273346	0.437751	0.0041395	1.26358	1.60146	0.679385
	Triphenyltetrazolium	0.0139652	0.0250291	0.011466	1.22012	1.79225	0.841772
	Tyr-Gln	0.136551	0.206723	1.5001e-05	1.30694	1.5139	0.598267
	Vitamin D2 (Ergocalciferol)	0.183305	0.303763	0.0011923	1.28596	1.65714	0.728698
	Xanthosine	0.0346837	0.0751716	0.001475	1.28031	2.16735	1.11593
CS root	.beta.-Homoproline	0.160969	0.0208979	4.7636e-05	1.34801	0.129826	-2.94535
	L-Isoleucine	1.47416	0.608804	0.0036834	1.30948	0.412983	-1.27585
	D-Pipecolinic acid	0.8734	0.379846	0.00030805	1.34132	0.434905	-1.20123
	Neopine	0.043132	0.0201464	0.0022079	1.30527	0.467087	-1.09824
	L-Carnitine	0.388888	0.18985	0.010186	1.25115	0.488186	-1.0345
	Propionylglycine	1.27461	0.646334	0.0082116	1.27324	0.507084	-0.979702
	Trigonelline	1.33461	0.682236	0.0051466	1.27789	0.511189	-0.968073
	1-Aminocyclopropanecarboxylic acid	0.0190944	0.0104437	0.015021	1.26836	0.546951	-0.870515
	N6-Acetyl-L-lysine	0.290867	0.162131	0.011327	1.25836	0.557406	-0.843201
	O-Desmethylnaproxen	0.757553	0.424766	0.0043915	1.30728	0.560708	-0.834678
	Daidzein	0.025464	0.0160044	0.0015115	1.31509	0.628509	-0.669996
	Isovalerylglycine	0.0109517	0.00697473	0.0014993	1.32408	0.636864	-0.650943
	Gaboxadol	0.0276362	0.0186647	0.0012866	1.31437	0.675372	-0.566246
	Oxyquinoline	0.0200171	0.0148168	0.0020507	1.32083	0.740209	-0.433995
	4-acetamidobutanoate	0.0101679	0.00767053	0.0062463	1.28212	0.754386	-0.406625
	2-Methylbutyroylcarnitine	0.0414868	0.0343789	0.014217	1.25158	0.828671	-0.271129
	L-Leucine	0.200627	0.170992	0.013002	1.24862	0.852289	-0.230585
	gamma-L-Glutamyl-L-valine	0.0111593	0.00974977	0.01911	1.24186	0.873692	-0.194803
	Uridine 5'-diphosphate (UDP)	0.0234752	0.0249407	0.011468	1.2652	1.06243	0.0873638
	Pectin (Galacturonic acid)	0.0807191	0.086647	0.013243	1.26186	1.07344	0.10224
	Dihydroxyacetone	0.170868	0.192057	0.016153	1.21542	1.12401	0.168652
	UDP-D-Galactose	0.0209622	0.0237152	0.014052	1.26972	1.13133	0.178019
	Uric acid	0.287508	0.325857	0.0023629	1.32041	1.13338	0.180635
	Methoxyacetic acid	0.0801926	0.0971514	0.0061007	1.28787	1.21148	0.276766
	N-Acetylneuraminic acid	0.0272765	0.0337323	0.014833	1.26864	1.23668	0.306472
	UDP-N-acetylglucosamine	0.117759	0.14632	0.0077337	1.27661	1.24254	0.313293
	Benzylbutylphthalate	0.0081123	0.010082	0.00099503	1.32468	1.24281	0.313603
	Cytosine	0.0403812	0.0502426	0.00070877	1.33417	1.24421	0.315227
	Cytidine	0.0169652	0.021113	0.02001	1.25323	1.24449	0.315555
	L-Glutamine	0.417945	0.525798	0.020167	1.25287	1.25806	0.331198
	D-(+)-Melibiose	0.0200549	0.0252704	0.015822	1.22186	1.26006	0.333492
	Propionic acid	0.156968	0.200029	0.019665	1.22793	1.27433	0.349735
	D-Mannose	0.00980591	0.0125183	0.0040757	1.28968	1.27661	0.352316
	D-Fructose	2.4468	3.13032	0.01105	1.27768	1.27935	0.355417
	Picolinic acid	0.13526	0.173546	0.003706	1.29941	1.28306	0.359586
	Coniferol	0.0200458	0.0258539	0.0062474	1.26856	1.28974	0.36708
	Mesaconic acid	0.462372	0.598325	0.014805	1.26606	1.29403	0.371875
	Larixinic Acid	0.673868	0.874886	0.017247	1.23089	1.2983	0.376629
	sn-Glycerol 3-phosphoethanolamine	0.0987052	0.128762	0.016409	1.23792	1.30451	0.383512
	gamma-L-Glutamyl-L-glutamic acid	0.0288155	0.0377148	0.020311	1.2472	1.30883	0.388283
	DL-Homoserine	0.996019	1.30598	0.012585	1.24662	1.3112	0.39089
	Geranylgeraniol	0.404749	0.531813	0.0033582	1.30264	1.31393	0.393893
	Dihydrouracil	0.545951	0.722832	0.010148	1.2494	1.32399	0.404889
	Pantothenate	0.262213	0.353269	0.012091	1.26402	1.34726	0.430028
	Ethyl hydrogen malonate	0.07404	0.100168	0.0072689	1.29001	1.35288	0.436038
	Succinic semialdehyde	0.0163218	0.0221738	0.00063928	1.33649	1.35854	0.442052
	Phosphorylcholine	2.93787	4.00531	0.010516	1.27566	1.36334	0.447143
	Pro-Gln	0.0655096	0.0894653	0.0066662	1.26547	1.36568	0.449623
	L-(-)Sorbose	1.69395	2.34526	0.016679	1.23228	1.38449	0.469352
	5-Methylcytidine	0.0722751	0.100099	0.0023251	1.30861	1.38498	0.469863
	myo-Inositol	0.94931	1.31621	0.0014465	1.32763	1.38649	0.471435
	Monomethyl glutaric acid	0.0115726	0.0160878	0.017436	1.2296	1.39017	0.475259
	Rosolic Acid	0.403645	0.563473	0.0023622	1.31722	1.39596	0.481258
	Sucrose	505.873	708.267	0.0001288	1.34569	1.40009	0.485518
	Ammelide	0.0745097	0.105121	0.0018478	1.32027	1.41084	0.496549
	Phenylacetylglycine	0.0764886	0.110732	0.014908	1.22311	1.44769	0.533757
	D-Lactose	0.0939529	0.136019	0.00015334	1.34569	1.44773	0.533797
	D-Aspartic acid	0.0546191	0.0813352	0.0038274	1.31059	1.48914	0.574475
	Zearalenone	6.79992	10.3233	0.011124	1.27037	1.51814	0.60231
	Montelukast	0.0322829	0.0505239	0.0013097	1.32184	1.56504	0.646197
	Choline	0.188298	0.309147	0.0046798	1.30595	1.6418	0.715274
	Nname,Clomipramine	0.0948721	0.156028	0.015591	1.26363	1.64461	0.717749
	3-Hydroxykynurenine	0.00796613	0.0132923	0.011239	1.28021	1.66861	0.738644
	Biliverdin	0.0143829	0.0240799	0.0097914	1.282	1.6742	0.743472
	Glycerol 3-phosphate	0.059068	0.0994298	0.0081703	1.28923	1.68331	0.751302
	Ile-Asn	0.0665707	0.11264	0.014835	1.2693	1.69204	0.758764
	Sildenafil	44.4626	76.5027	0.00018549	1.34512	1.72061	0.782917
	Fastigilin B	0.161096	0.281078	0.0096321	1.27933	1.74478	0.803044
	Pyridoxine	0.0868107	0.155045	0.013595	1.27218	1.78601	0.836739
	5(S)-HpETE	0.0523526	0.0961203	0.0060489	1.29471	1.83602	0.876578
	Arg-Met	0.0114073	0.0211981	0.0063828	1.27841	1.8583	0.89398
	11(Z),14(Z)-Eicosadienoic Acid	0.0163542	0.0303911	0.0014518	1.31766	1.85831	0.893994
	5,2'-O-dimethyluridine	0.383891	0.7214	0.0033591	1.31014	1.87918	0.910104
	Alpha-N-Phenylacetyl-L-glutamine	0.843686	1.58759	9.7109e-05	1.346	1.88174	0.912065
	Estriol 16.alpha.-(.beta.-D-glucuronide)	0.457054	0.874106	0.00075263	1.3269	1.91248	0.935443
	Gly-Asn	0.00340776	0.00692293	0.0063565	1.26771	2.03152	1.02256
	2-Amino-2-methyl-1,3-propanediol	2.01464	4.22838	0.0010375	1.33015	2.09883	1.06959
	Oleanolic acid	0.716561	1.50971	0.012468	1.25479	2.10689	1.07511
	1-Phenylethylamine	0.01728	0.0393837	0.017646	1.24676	2.27915	1.18849
	Tyramine	0.0113174	0.0268128	0.0021142	1.31558	2.36916	1.24437
	4-Hexen-1-ol, (E)-	0.00767343	0.0188379	0.013005	1.24319	2.45495	1.2957
	D-Biotin	0.0272365	0.0730692	0.0030383	1.29841	2.68277	1.42372
	Temazepam	0.0538613	0.151299	0.0023615	1.30665	2.80904	1.49008
	Novobiocin	0.14735	0.419662	0.0021592	1.31585	2.84806	1.50998
	N-(omega)-Hydroxyarginine	0.00930244	0.0268189	0.0049017	1.28595	2.883	1.52757
	Zafirlukast	1.87111	5.43008	0.0078178	1.27582	2.90207	1.53708
	Homovanillic acid	0.019422	0.0685219	0.0087528	1.28782	3.52805	1.81887
	Ornithine	0.00348511	0.0139982	0.0034138	1.30329	4.01656	2.00596
	Ala-Gly	0.0168879	0.088116	0.0017103	1.31316	5.21768	2.38341
	His-Gly	0.00383155	0.028031	0.00053075	1.33149	7.31584	2.87102
AS leaf	Pectin (Galacturonic acid)	0.512397	0.00517426	5.8499e-06	1.30233	0.0100982	-6.62976
	Mephentermine	0.0504274	0.00224616	0.017492	1.18811	0.0445425	-4.48867
	3-Phosphoserine	0.0953412	0.0124916	0.0053115	1.24083	0.13102	-2.93214
	Neohesperidin	1.39514	0.235548	2.4793e-05	1.29898	0.168835	-2.56631
	N-Desmethylselegiline	0.374403	0.0837473	0.0010737	1.27344	0.223682	-2.16048
	Atrolactic acid	0.158175	0.0396892	8.7326e-05	1.29552	0.250919	-1.99471
	L-Nicotine	0.0841166	0.02148	0.010544	1.23602	0.25536	-1.96939
	D-Biotin	0.110864	0.0307158	6.2661e-05	1.2962	0.277059	-1.85173
	Rhapontigenin	0.0144849	0.0044728	0.0094796	1.20403	0.30879	-1.6953
	Propionylglycine	0.049254	0.0161856	0.015346	1.19339	0.328614	-1.60553
	Succinate	0.592623	0.205396	0.0026454	1.26834	0.346588	-1.5287
	2-Oxoadipic acid	0.705731	0.248102	0.0005644	1.28367	0.351552	-1.50819
	Flavin mononucleotide (FMN)	0.0599898	0.0213643	0.0011713	1.27183	0.356132	-1.48952
	Fludrocortisone acetate	0.827166	0.294924	0.017841	1.16346	0.356547	-1.48784
	Thiamine monophosphate	0.0334704	0.011982	0.00050393	1.28184	0.357987	-1.48202
	Indoleacetic acid	0.0985421	0.0355152	0.0038595	1.2613	0.360406	-1.47231
	Propylene glycol	1.19509	0.43783	0.00051346	1.28281	0.366357	-1.44868
	Norethindrone Acetate	0.166491	0.0618603	0.025785	1.19164	0.371554	-1.42836
	Sildenafil	1.21721	0.463079	0.0021409	1.25797	0.380443	-1.39425
	Novobiocin	0.276743	0.105537	0.00076562	1.27623	0.381355	-1.3908
	Lys-Trp	0.0187862	0.00721119	0.0018873	1.26087	0.383856	-1.38136
	Ser-Pro	0.0257219	0.0101829	0.010823	1.19131	0.395886	-1.33684
	2-Methylbutyroylcarnitine	0.0215967	0.00869453	0.010683	1.23781	0.402585	-1.31263
	2-Deoxy-D-glucose 6-phosphate	1.78049	0.75372	0.017811	1.20417	0.423322	-1.24017
	N-Acetylneuraminic acid	0.189514	0.0820876	0.0071285	1.22535	0.433148	-1.20707
	3-Phenylpropanoic acid	0.0784088	0.0344486	0.027548	1.12585	0.439347	-1.18657
	L-Iditol	0.0862461	0.03817	0.00084425	1.27676	0.44257	-1.17602
	Acetylcarnitine	0.0755748	0.0341701	0.018961	1.21398	0.452136	-1.14517
	alpha-N-Acetyl-L-glutamine	0.0351712	0.0162657	0.011636	1.23409	0.462472	-1.11256
	Arachidonic Acid (peroxide free)	0.116576	0.0540354	0.0013924	1.27606	0.463521	-1.10929
	Terpineol	0.130939	0.0609292	0.0076215	1.24295	0.465324	-1.10369
	trans-Zeatin	0.273346	0.130363	0.0020991	1.27219	0.476917	-1.06819
	Echinacoside	0.113924	0.0553704	0.021732	1.16236	0.486029	-1.04089
	Pro-Ala	0.0200172	0.0100485	0.0088809	1.23533	0.501992	-0.994263
	Ethynodiol diacetate	0.181032	0.0909764	0.0023294	1.25467	0.502543	-0.992682
	gamma-L-Glutamyl-L-valine	0.0529526	0.0267654	0.0018224	1.27263	0.505459	-0.984333
	Decanoyl-L-carnitine	0.068248	0.0357953	0.01048	1.19635	0.524488	-0.931017
	Xylitol	1.67654	0.882402	0.019832	1.18305	0.526323	-0.925981
	Ala-His	0.0181953	0.00962396	0.024033	1.19848	0.528925	-0.918864
	Phe-Pro	0.0296689	0.0158196	0.026231	1.19944	0.533206	-0.907236
	O-Phospho-L-threonine	0.0768467	0.0418105	0.0037612	1.24516	0.544078	-0.878116
	Melphalan	0.0527396	0.0294189	0.010643	1.2115	0.557814	-0.842144
	Hexadecanedioic acid	0.0672973	0.0377866	0.0040197	1.24413	0.561488	-0.832673
	L-Glutamine	0.250414	0.142135	0.015138	1.20534	0.567598	-0.817059
	5-Methoxyindoleacetate	0.0189097	0.0108466	0.018829	1.21388	0.573601	-0.801881
	6k-PGF1alpha-d4	0.999384	0.574685	0.0025667	1.25671	0.575039	-0.798267
	Tosyllysine Chloromethyl Ketone	0.786525	0.454844	0.00231	1.25727	0.578297	-0.790119
	6-Phospho-D-gluconate	4.07602	2.37175	0.021001	1.19035	0.581878	-0.78121
	Ser-Asp	0.00947237	0.00552358	0.0033238	1.2418	0.583125	-0.778122
	L-Saccharopine	0.0297006	0.0175458	0.00089526	1.28426	0.590755	-0.759369
	Acetyl-DL-Valine	0.183602	0.10892	0.0029693	1.25142	0.593241	-0.75331
	Lecanoric acid	0.628805	0.373121	0.018948	1.20955	0.593382	-0.752967
	Indole-2-carboxylic acid	0.0642923	0.0383314	0.0016566	1.27604	0.596205	-0.74612
	D-Quinovose	0.0858928	0.0527387	0.00038162	1.28706	0.614006	-0.703675
	Ethionamide	0.0659964	0.0405374	0.0084272	1.20884	0.614236	-0.703135
	Folate	0.262144	0.165501	0.023345	1.15492	0.631334	-0.663525
	2'-Deoxyinosine 5'-monophosphate	0.0870032	0.0556829	0.018614	1.15993	0.640009	-0.643836
	Kynurenic acid	0.9471	0.609976	0.0092999	1.22704	0.644046	-0.634763
	Picolinic acid	0.82779	0.535366	0.0051888	1.22638	0.646742	-0.628739
	4-Pyridoxic acid	0.535401	0.349015	0.023559	1.16719	0.651876	-0.617331
	Scopoline	0.0129205	0.00847511	0.01171	1.19962	0.655944	-0.608355
	D-Arabinono-1,4-lactone	0.0384757	0.0254323	0.0025358	1.25321	0.660996	-0.597287
	2-Amino-2-methyl-1,3-propanediol	1.3879	0.926832	0.0049699	1.23427	0.667793	-0.582526
	2-Furoylglycine	0.0678797	0.0462497	0.0036626	1.25768	0.681348	-0.553536
	Acetyl-DL-Leucine	0.054862	0.0377063	0.0023172	1.26648	0.687294	-0.541001
	D-Sorbitol	0.437915	0.304525	0.021238	1.18884	0.695399	-0.524088
	Coniferol	0.0986115	0.0695995	0.016861	1.18928	0.705795	-0.502679
	Sulfaphenazole	0.107428	0.0775913	0.026189	1.19304	0.722262	-0.469407
	Flavone	0.0123893	0.00903788	0.023974	1.1998	0.729493	-0.455034
	N-Acetyl-beta-alanine	0.0124194	0.0090742	0.0113	1.19928	0.73065	-0.452748
	Zidovudine	0.0474346	0.0347433	0.012663	1.20901	0.732447	-0.449205
	Hypoxanthine	0.0184182	0.0135048	0.0013431	1.27681	0.73323	-0.447662
	Arg-Thr	0.0188707	0.0142668	0.017525	1.16361	0.756029	-0.403486
	(+-)-Mevalonolactone	0.468535	0.355818	0.0085604	1.23045	0.759426	-0.397018
	Warfarin	0.024397	0.0186417	0.024504	1.18444	0.764096	-0.388174
	His-His	0.0345468	0.0265214	0.010512	1.21516	0.767695	-0.381395
	Ala-Thr	0.0455696	0.03543	0.01797	1.21484	0.777492	-0.363101
	2-Isopropylmalic acid	0.0496497	0.039116	0.028958	1.17577	0.787839	-0.344027
	(-)-Medicarpin	0.0151142	0.0120658	0.025121	1.13403	0.798307	-0.324984
	Butanoic acid	0.733575	0.594621	0.016139	1.1839	0.81058	-0.302973
	Retinol (Vitamin A)	1.10574	0.916269	0.0070066	1.24734	0.828647	-0.271171
	3',5'-Cyclic guanosine monophosphate	0.0373929	0.031076	0.011945	1.20604	0.831066	-0.266964
	Dihydrolipoate (dihydrolipoic acid)	0.0154934	0.0132846	0.022595	1.20372	0.857437	-0.221898
	Glu-Lys	0.360741	0.425748	0.021438	1.15929	1.1802	0.239037
	Flavin adenine dinucleotide (FAD)	0.00819845	0.00996375	0.0012522	1.28051	1.21532	0.281338
	5'-Deoxyadenosine	0.0220011	0.0279178	0.0047629	1.25579	1.26893	0.343608
	MG(18:2(9Z,12Z)/0:0/0:0)[rac]	0.638275	0.818643	0.016361	1.19984	1.28259	0.359057
	Pentosidine	0.0157063	0.0204651	0.00027882	1.28914	1.30298	0.381818
	(S)-2-Hydroxyglutarate	0.993387	1.32857	0.003128	1.25606	1.33741	0.419445
	m-Chlorohippuric acid	0.323492	0.433334	0.0078607	1.2183	1.33955	0.421751
	3-Methylthiopropionate	0.0102158	0.0137913	0.023948	1.15017	1.35	0.432956
	Homovanillic acid	0.0299758	0.0405564	0.013278	1.2118	1.35297	0.436131
	2'-Deoxy-D-ribose	0.741899	1.01764	0.023238	1.18275	1.37167	0.45593
	3-Methoxy-4-hydroxyphenylethyleneglycol	0.205956	0.287593	0.025436	1.15172	1.39638	0.481689
	L-Threonate	5.22198	7.51619	0.0064212	1.21966	1.43934	0.525403
	D-Ribose 5-phosphate	0.0259936	0.0389531	0.00682	1.24238	1.49856	0.58358
	Nicotinic acid adenine dinucleotide (NAAD)	0.0519302	0.0780022	0.00010096	1.29361	1.50206	0.586942
	Vanylglycol	0.0528338	0.0794006	0.0012103	1.27397	1.50284	0.58769
	(+)-Warfarin	0.093929	0.141556	0.026512	1.16203	1.50706	0.591732
	Phenol	0.0366503	0.0552683	0.0037755	1.24389	1.50799	0.592628
	Perillyl alcohol	0.0268588	0.0406801	0.0035555	1.24903	1.51459	0.598926
	Pyrocatechol	0.0510687	0.0792804	0.0076339	1.22838	1.55243	0.634526
	Kaempferol 3-O-rutinoside	0.0122662	0.0192303	0.010983	1.23042	1.56774	0.648691
	Ascorbic acid 6-palmitate	0.112397	0.176281	0.0097498	1.22629	1.56838	0.649273
	DL-lactate	0.498189	0.786551	0.001309	1.2799	1.57882	0.658845
	Putrescine	0.0432472	0.0683354	0.0081716	1.23921	1.58011	0.660027
	Cyclic adenosine diphosphate ribose	0.0640479	0.102074	0.022948	1.1557	1.59371	0.672393
	1-Aminocyclopropanecarboxylic acid	0.0462402	0.0744078	0.0068206	1.22158	1.60916	0.686306
	UDP-N-acetylglucosamine	0.0758388	0.122077	0.0046416	1.25701	1.60969	0.686781
	Uridine 5'-monophosphate (UMP)	0.0763937	0.124655	0.0023698	1.26781	1.63175	0.706421
	Isoquercitin	0.373425	0.610463	0.003643	1.25569	1.63477	0.709087
	Indapamide	0.233007	0.381726	0.020232	1.17313	1.63826	0.712169
	Glyceric acid	0.477075	0.796791	0.012558	1.20461	1.67016	0.739985
	Bilirubin	0.0429343	0.0717271	0.0079747	1.23865	1.67062	0.740387
	2-Deoxyribose 5-phosphate	0.0169243	0.0283687	0.0030233	1.25374	1.67621	0.745205
	Adenosine 3'-monophosphate	0.0376149	0.063659	0.00065446	1.27974	1.69239	0.759058
	Pyrrolidine	0.509526	0.871714	0.014048	1.22817	1.71083	0.7747
	Phosphorylcholine	0.675359	1.16377	0.020175	1.20815	1.72318	0.785075
	D-galacturonic acid	0.154597	0.267915	0.0077817	1.21413	1.73299	0.793265
	1-Stearoyl-2-oleoyl-sn-glycerol 3-phosphocholine (SOPC)	0.00972951	0.0170365	0.0066533	1.21863	1.75101	0.808191
	Nicotine	0.0774713	0.135787	0.026228	1.19303	1.75274	0.809614
	Flumazenil	0.0332495	0.0582782	0.017843	1.18989	1.75275	0.809623
	D-Ornithine	3.34725	5.87237	0.014739	1.22503	1.75439	0.810967
	Sinapyl alcohol	0.143823	0.255005	0.00068989	1.28	1.77305	0.82623
	Stearamide	0.0452096	0.0818113	0.027379	1.17069	1.8096	0.855673
	Myristic acid	0.0719948	0.130998	0.014363	1.20701	1.81954	0.863576
	Hydroxyproline	0.00685004	0.0125128	0.023156	1.16521	1.82668	0.869221
	Aesculin	0.112164	0.206561	0.021275	1.21006	1.8416	0.880956
	alpha,alpha-Trehalose	0.0580243	0.109892	0.019971	1.20701	1.89389	0.921356
	L-Aspartate	0.249309	0.485037	0.0021595	1.27139	1.94553	0.960161
	Creatine	0.0412403	0.0806422	0.015398	1.21938	1.95542	0.96748
	Maleic acid	0.0443958	0.0871961	0.0052061	1.24525	1.96406	0.973839
	5-Hydroxydopamine	0.0193311	0.0385899	0.00037216	1.28887	1.99627	0.997304
	D-Glucarate	3.41377	6.88268	0.024562	1.14704	2.01615	1.0116
	Berberine	0.0112822	0.0234361	0.014137	1.21633	2.07726	1.05468
	1-Indanone	0.281183	0.590654	0.00074829	1.28484	2.10061	1.07081
	Cytidine 5'-monophosphate (CMP)	0.0906964	0.190621	0.00097067	1.27097	2.10174	1.07159
	Hyperoside	0.231814	0.490282	0.0010776	1.27829	2.11498	1.08064
	D-Sorbitol 6-phosphate	0.00632792	0.0136225	0.021136	1.20714	2.15276	1.10619
	NG,NG-dimethyl-L-arginine(ADMA)	0.0132104	0.0289226	0.028672	1.146	2.18937	1.13052
	Carbamazepine	0.020636	0.0451854	0.0020145	1.25633	2.18964	1.13069
	Astragalin	0.304513	0.667866	0.0084137	1.23608	2.19323	1.13306
	Uridine 5'-diphosphoglucuronic acid (UDP-D-glucuronate)	0.00248205	0.00544423	0.019771	1.15642	2.19344	1.1332
	D-Aspartic acid	0.028538	0.0626242	0.0048568	1.23808	2.19441	1.13384
	L-Kynurenine	0.00460406	0.0104505	0.00075181	1.2847	2.26984	1.18259
	Propazine	0.0150121	0.0349082	0.0019026	1.26651	2.32534	1.21744
	Diclofenac	0.50202	1.1863	0.00035438	1.28429	2.36306	1.24066
	Arbutin	0.190843	0.46566	0.0039922	1.25975	2.44001	1.28689
	2'-O-Methyluridine	0.0239562	0.0617642	0.0069237	1.24789	2.57821	1.36637
	L-Arginine	8.21761	21.3204	0.0071792	1.22145	2.59447	1.37544
	trans-3-Coumaric acid	0.0312843	0.0828433	0.0091137	1.21013	2.64808	1.40495
	3-Hydroxymandelic acid	0.0595731	0.158495	0.01827	1.16244	2.66052	1.41171
	Sulfamethoxypyridazine	0.138074	0.371445	0.00023502	1.2904	2.69019	1.42771
	Coumarin	0.0549104	0.148756	0.0050602	1.23093	2.70908	1.4378
	5-Hydroxymethylcytidine	0.00691468	0.0187526	0.0029638	1.24595	2.71199	1.43935
	Homocitrate	0.0807187	0.231115	0.029116	1.13823	2.86322	1.51764
	Kaempferol	0.253896	0.728408	0.0056816	1.24307	2.86892	1.52051
	1-Oleoyl-sn-glycero-3-phosphocholine	0.026433	0.0794887	0.0067063	1.25102	3.00717	1.58841
	Phloretin	0.00796392	0.0249484	0.004033	1.25663	3.13267	1.64739
	Gentisaldehyde	0.00362539	0.0120726	0.0055287	1.25444	3.33001	1.73553
	Quinate	10.4666	35.6972	0.0017631	1.25963	3.41057	1.77001
	Linoleic acid	0.846429	2.93483	0.015425	1.22458	3.46731	1.79382
	Benzylbutylphthalate	0.0187446	0.0652544	0.00059302	1.28272	3.48124	1.7996
	Acetoin	0.0068493	0.0240331	0.00062134	1.28604	3.50885	1.811
	Val-Glu	0.0571411	0.207986	0.015069	1.19025	3.63987	1.86389
	Bisdemethoxycurcumin	0.00940827	0.0394178	0.0037255	1.24754	4.1897	2.06685
	Diethanolamine	0.0208911	0.088929	0.0080124	1.24305	4.2568	2.08977
	Dimethyl sulfone	0.0361184	0.155953	0.012715	1.2085	4.31782	2.1103
	Geranylgeraniol	0.096231	0.432369	0.010244	1.2273	4.49303	2.16769
	Stearidonic Acid	0.018327	0.0988613	0.0073204	1.21732	5.3943	2.43144
	1-Stearoyl-2-hydroxy-sn-glycero-3-phosphocholine	0.0076646	0.0419614	0.0070046	1.21852	5.4747	2.45278
	Isobutyrylglycine	0.0373593	0.274331	0.0010767	1.27998	7.34304	2.87638
	Palmitaldehyde	0.0874814	0.655889	0.021215	1.1969	7.49747	2.9064
	Sunitinib	1.13096	8.62767	0.027058	1.19401	7.62866	2.93143
	1-Palmitoyl-2-oleoyl-phosphatidylglycerol	0.140618	1.12999	0.0022434	1.27194	8.03589	3.00646
	N-Acetylserotonin	0.0475845	0.391451	0.01518	1.22522	8.22645	3.04027
	16-Hydroxypalmitic acid	0.0881834	0.741855	0.023987	1.18028	8.41264	3.07256
	DL-Vanillylmandelic acid	0.0231435	0.206856	8.1066e-05	1.29497	8.93794	3.15994
	Leu-Leu	0.161875	1.55059	0.0010476	1.27828	9.57893	3.25986
AS root	D-Pipecolinic acid	0.8734	0.616657	0.0071121	1.18651	0.706042	-0.502174
	Oleanolic acid	0.716561	0.473579	0.011841	1.17897	0.660905	-0.597485
	Caffeic Acid	2.51336	1.58854	0.0078258	1.19621	0.63204	-0.661912
	1-Aminocyclopropanecarboxylic acid	0.0190944	0.00968533	0.0033979	1.2252	0.507233	-0.979278
	Phosphoglycolic acid	0.0410705	0.0193505	6.7715e-05	1.26069	0.471154	-1.08573
	2,3-Dihydroxybenzoic acid	0.195848	0.0616713	0.0057547	1.21843	0.314894	-1.66706
	11(Z),14(Z)-Eicosadienoic Acid	0.0163542	0.0631179	0.0026695	1.21808	3.85944	1.94839
	2-Phenylbutyric acid	0.132605	0.403677	0.0002994	1.25185	3.04419	1.60606
	Succinate	0.340553	0.989334	0.026871	1.15559	2.90508	1.53858
	Glyceric acid	0.205033	0.457952	0.0036006	1.22786	2.23355	1.15934
	Maslinic Acid	0.107261	0.232173	0.0015024	1.23915	2.16457	1.11408
	2-Oxoadipic acid	0.0974718	0.20568	0.0025819	1.22505	2.11015	1.07734
	Pantothenate	0.262213	0.531658	0.0006162	1.24875	2.02758	1.01976
	alpha-ketoglutarate	0.154857	0.312184	0.0012245	1.23927	2.01594	1.01146
	EDTA	0.0228229	0.0424684	0.016678	1.13646	1.86078	0.895908
	m-Chlorohippuric acid	0.307113	0.557537	0.022822	1.1329	1.81542	0.8603
	2-Dehydro-3-deoxy-D-gluconate	0.252131	0.447893	0.00057329	1.24965	1.77643	0.828981
	3-Phenylpropanoic acid	0.114008	0.19818	0.0025991	1.22654	1.7383	0.797676
	3-Hydroxy-4-methoxycinnamic acid	0.186891	0.323939	0.006707	1.20313	1.7333	0.793523
	Folinic acid	0.026637	0.0443894	0.00020613	1.25503	1.66646	0.736786
	3,3-Dimethylacrylic acid	0.0172123	0.0281602	0.0069176	1.20788	1.63605	0.710219
	Pectin (Galacturonic acid)	0.0807191	0.11193	0.00016431	1.26074	1.38666	0.471611
	p-Coumaric acid	0.0165108	0.022274	0.01975	1.1226	1.34906	0.431949
	Malonic acid	0.247604	0.329058	0.015617	1.17043	1.32897	0.410307
	Rosolic Acid	0.403645	0.535334	0.02096	1.1395	1.32625	0.407353
	trans-2-Hydroxycinnamic acid	0.0518398	0.0682023	0.027519	1.1381	1.31564	0.395759
	Methoxyacetic acid	0.0801926	0.104473	0.0030355	1.21284	1.30278	0.381593
	Larixinic Acid	0.673868	0.871468	0.0019264	1.24176	1.29323	0.370982
	Mesaconic acid	0.462372	0.59604	0.015751	1.18993	1.28909	0.366357
	Imidazoleacetic acid	0.0434626	0.0555462	0.010158	1.20257	1.27802	0.353916
	cis-Aconitate	0.368949	0.470253	0.0019147	1.24101	1.27457	0.350014
	Kynurenic acid	0.0136979	0.0172127	0.020179	1.16949	1.2566	0.329523
	4-Aminobutyric acid	0.448404	0.521027	0.025777	1.12268	1.16196	0.216558
	Creatine	0.0053849	0.00581247	0.022706	1.14115	1.0794	0.110232
	Benzoylecgonine	0.0432706	0.400944	6.4401e-06	1.26616	9.26596	3.21194
	D-Fructose	2.4468	15.8571	0.00018027	1.25895	6.48077	2.69617
	Glycogen	0.0160225	0.0889183	0.0057384	1.19558	5.54957	2.47238
	Stachyose	0.0129457	0.0565089	0.0055957	1.19447	4.36507	2.12601
	L-Malic acid	10.1954	42.772	0.0033693	1.21632	4.19522	2.06875
	Pro-Tyr	0.241897	0.978797	0.033172	1.07734	4.04634	2.01662
	isocarboxazid	0.483733	1.6219	0.029119	1.0953	3.35289	1.7454
	L-Alanine	0.0358309	0.11781	0.00093628	1.23777	3.28794	1.71718
	L-Citrulline	0.0453382	0.129805	0.00012047	1.25795	2.86303	1.51754
	N-Acetyl-D-lactosamine	0.0263312	0.0747067	0.00068824	1.24861	2.8372	1.50447
	Gamma-Glutamylcysteine	0.0331539	0.0906691	0.016417	1.14177	2.73479	1.45143
	Pyridoxine	0.0868107	0.227567	0.00022077	1.2593	2.62141	1.39034
	Fraxetin	0.0493508	0.128861	0.022967	1.12755	2.61111	1.38466
	D-Threitol	0.0834036	0.215463	0.0003536	1.25573	2.58338	1.36926
	N-Acetyl-L-glutamic acid	0.0133247	0.0336231	0.0090468	1.17678	2.52336	1.33535
	D-Ribose	0.189025	0.47124	0.00043445	1.25454	2.493	1.31788
	Phytosphingosine	0.0150764	0.037486	0.0018656	1.23672	2.4864	1.31406
	Linoleoyl ethanolamide	0.00668655	0.0165466	0.0089831	1.17362	2.47462	1.30721
	D-Maltose	0.0811978	0.198702	0.00012477	1.26013	2.44713	1.29109
	Arg-Met	0.0114073	0.0276791	0.00011793	1.2585	2.42644	1.27884
	D-Tagatose	0.663342	1.53873	0.00037446	1.25637	2.31967	1.21392
	Harmane	0.014213	0.032841	4.1884e-05	1.26461	2.31063	1.20829
	Raffinose	0.235786	0.540283	0.00057509	1.24801	2.29141	1.19623
	2'-O-methyladenosine	0.0127994	0.0279919	0.0087553	1.17428	2.18697	1.12893
	5,2'-O-dimethyluridine	0.383891	0.825064	0.022257	1.17114	2.14922	1.10381
	Ergothioneine	0.0190196	0.040536	0.016076	1.14623	2.13128	1.09172
	Dihydroxyacetone	0.170868	0.361771	0.00022902	1.25911	2.11725	1.08219
	4-Hexen-1-ol, (E)-	0.00767343	0.0161336	0.0040044	1.21707	2.10253	1.07213
	L-Rhamnose	0.0872703	0.18207	0.0037207	1.20914	2.08628	1.06093
	5(S)-HpETE	0.0523526	0.105255	0.0036447	1.20892	2.0105	1.00755
	L-Glutamate	0.458679	0.915097	0.00029122	1.25755	1.99507	0.996441
	L-Gulonic gamma-lactone	0.27473	0.541862	0.0011363	1.24435	1.97234	0.979911
	1-Stearoyl-2-oleoyl-sn-glycerol 3-phosphocholine (SOPC)	0.0373939	0.0725897	0.006926	1.20685	1.94122	0.956961
	Deoxyguanosine	0.089854	0.17208	0.033856	1.08734	1.91511	0.937426
	Pro-Gln	0.0655096	0.12128	0.00031034	1.25366	1.85133	0.88856
	Tyr-Ser	0.026838	0.0478002	0.012582	1.15369	1.78106	0.83274
	alpha-N-Acetyl-L-glutamine	0.0373406	0.0661693	0.012264	1.17483	1.77205	0.825418
	Peonidin 3-galactoside cation	0.00336853	0.00579939	0.011959	1.18751	1.72164	0.783784
	Hydroxyhydroquinone	0.0430513	0.0712695	0.003239	1.21269	1.65545	0.727226
	His-Phe	0.207625	0.336201	0.00056373	1.2494	1.61927	0.695342
	Isopentenyladenosine	0.0063843	0.0103224	0.015331	1.1891	1.61684	0.693176
	Glutathione disulfide	0.0446059	0.0720711	0.035887	1.09358	1.61573	0.692185
	p-Hydroxyphenylbutazone	0.362501	0.576953	0.0077089	1.21189	1.59159	0.670467
	myo-Inositol	0.94931	1.50796	0.0027021	1.23061	1.58848	0.667647
	Succinic semialdehyde	0.0163218	0.0258122	0.0040092	1.20592	1.58145	0.661249
	Phenylacetylglycine	0.0764886	0.120937	0.010932	1.17557	1.58111	0.660937
	L-Cystine	0.219154	0.33983	0.03352	1.10976	1.55065	0.632872
	D-Mannose	0.00980591	0.015158	0.0064042	1.1927	1.5458	0.628358
	Nobiletin	0.103935	0.159607	0.001344	1.23941	1.53564	0.618843
	Geranylgeraniol	0.404749	0.621122	0.035581	1.08018	1.53459	0.61785
	Pro-Gly	0.0436243	0.0663312	0.00050426	1.2518	1.52051	0.604555
	Flutamide	0.0705536	0.107263	0.00060274	1.24598	1.5203	0.604359
	Marmesin	0.023093	0.0342549	0.010642	1.19205	1.48335	0.568854
	UDP-N-acetylglucosamine	0.117759	0.174465	0.00038791	1.25102	1.48154	0.567102
	3-Phospho-D-glycerate	0.123085	0.182271	0.036307	1.09225	1.48086	0.566433
	Phthalic acid Mono-2-ethylhexyl Ester	0.117856	0.167799	0.017025	1.1607	1.42376	0.509707
	Fastigilin B	0.161096	0.228107	0.0045821	1.20971	1.41596	0.501785
	Propazine	0.0122177	0.0171647	0.0030114	1.22478	1.4049	0.490471
	Indapamide	0.164293	0.229041	0.028619	1.1558	1.3941	0.479334
	D-Lactose	0.0939529	0.129952	0.0035255	1.21053	1.38316	0.467971
	3-Hydorxy-3-methylglutaric acid	0.253791	0.347468	0.006288	1.20981	1.36911	0.453243
	N-Acetylneuraminic acid	0.0272765	0.0371199	0.00010126	1.26039	1.36088	0.444536
	Sucrose	505.873	679.945	0.0011946	1.24301	1.3441	0.426643
	Ethyl hydrogen malonate	0.07404	0.0990897	0.019333	1.13361	1.33833	0.42043
	Trigonelline	1.33461	1.78409	0.030999	1.12991	1.33679	0.418774
	Dopamine	0.04493	0.0596287	0.018973	1.14604	1.32715	0.408328
	L-(-)Sorbose	1.69395	2.24312	0.001513	1.23816	1.32419	0.405111
	1-Indanone	0.0626248	0.0829159	0.0047177	1.20529	1.32401	0.404914
	Lys-Val	0.230392	0.301352	0.036829	1.11295	1.308	0.387363
	L-Tyrosine	0.0633566	0.0824486	0.022663	1.1416	1.30134	0.379999
	DL-Homoserine	0.996019	1.28239	0.00075168	1.24546	1.28751	0.364587
	2-Amino-2-methyl-1,3-propanediol	2.01464	2.53868	0.026852	1.11716	1.26012	0.333561
	Procyanidin B2	0.119387	0.149732	0.018399	1.15882	1.25418	0.326746
	L-Asparagine	5.8421	7.16661	0.018528	1.13298	1.22672	0.294805
	5-Methylcytosine	0.0261714	0.0314995	0.00029597	1.25303	1.20358	0.267337
	Glutaraldehyde	0.021615	0.0260105	0.019836	1.14777	1.20335	0.26706
	N-Acetyl-L-aspartic acid	0.0234671	0.0276988	0.032624	1.09519	1.18032	0.239184
	4-Hydroxybutanoic acid lactone	0.346586	0.407141	0.029406	1.10955	1.17472	0.232314
	Uridine 5'-diphosphate (UDP)	0.0234752	0.0271873	0.00058843	1.24591	1.15813	0.211798
	Benzylbutylphthalate	0.0081123	0.00934104	0.015639	1.15401	1.15147	0.203473
	5-Methoxyindoleacetate	0.0774278	0.0691578	0.0074246	1.18794	0.89319	-0.16296
	Naproxen	0.0423599	0.0365392	0.034819	1.1549	0.862589	-0.213255
	3,4-Dihydroxybenzoate (Protocatechuic acid)	0.468186	0.397229	0.0023617	1.22886	0.848444	-0.237109
	2'-Deoxyuridine	0.14695	0.121238	0.029103	1.09526	0.825027	-0.277487
	Nabumetone	0.983722	0.803932	0.0097722	1.17254	0.817235	-0.291177
	Sedoheptulose	0.0399825	0.0323857	0.0049023	1.2122	0.809997	-0.304011
	DL-O-tyrosine	0.0187042	0.0147311	0.0066404	1.20166	0.787581	-0.3445
	Fludrocortisone acetate	1.14396	0.891893	0.03346	1.13359	0.779652	-0.359097
	Pyridoxal 5'-phosphate	0.379561	0.288433	0.030571	1.13918	0.759912	-0.396095
	Lys-Cys	0.154431	0.117289	0.023005	1.11654	0.759496	-0.396885
	O-Phospho-L-threonine	4.14726	3.11756	0.013471	1.19019	0.751715	-0.411741
	N-Desmethylselegiline	0.0557819	0.041709	0.005905	1.20003	0.747716	-0.419438
	7-Methylxanthine	0.0364128	0.0267882	0.022805	1.15932	0.735682	-0.442845
	5-Methyl-5,6-Dihydrouracil	0.189417	0.137289	0.01712	1.15475	0.724801	-0.464342
	Pyrocatechol	0.0655238	0.0472301	0.0063866	1.20849	0.720808	-0.472312
	Galangin	0.0232175	0.0167293	0.0021604	1.23578	0.720546	-0.472838
	L-Glutamine	0.417945	0.298919	0.0084999	1.20676	0.715213	-0.483556
	Choline	0.188298	0.133611	0.008224	1.1846	0.709572	-0.494979
	Perseitol	0.0706709	0.0500318	0.0070597	1.20771	0.707955	-0.49827
	Coumarin	0.11412	0.0792889	0.0013798	1.2356	0.694783	-0.525366
	N-Benzyloxycarbonylglycine	0.214437	0.14826	0.00019846	1.25676	0.691392	-0.532424
	His-Trp	0.0115182	0.00794912	0.00020499	1.25901	0.690136	-0.535048
	Acetyl-DL-Leucine	0.0661348	0.0453679	0.0021356	1.24025	0.685992	-0.543736
	Arg-Trp	0.104241	0.0712456	0.032766	1.08338	0.683471	-0.549048
	Ammelide	0.0745097	0.0508668	0.0017829	1.24203	0.682687	-0.550703
	L-Isoleucine	1.47416	0.986705	0.016242	1.18463	0.669332	-0.579206
	Naphthalene	0.0479998	0.0320668	0.0009423	1.24286	0.668062	-0.581947
	Phenol	0.0520238	0.0344719	0.0038515	1.22447	0.662618	-0.59375
	L-Threonine	0.105395	0.0691413	0.028217	1.11565	0.656022	-0.608184
	Gaboxadol	0.0276362	0.0181254	0.013698	1.17596	0.655858	-0.608545
	N-Acetyl-L-alanine	0.0411459	0.0267283	0.00064408	1.24934	0.649597	-0.622382
	5-Methylcytidine	0.0722751	0.0443523	0.0016711	1.23754	0.613659	-0.70449
	Bisdemethoxycurcumin	0.0574095	0.0350339	0.018291	1.1342	0.610246	-0.712537
	Mitomycin	0.0235661	0.014342	0.0055442	1.20031	0.608584	-0.716471
	Minoxidil	0.0372514	0.0223892	0.00028245	1.25491	0.60103	-0.734492
	L-Histidine	0.815913	0.486441	0.013972	1.14899	0.596192	-0.746152
	3-Hydroxykynurenine	0.00796613	0.00474668	2.2466e-05	1.26536	0.595858	-0.74696
	sn-Glycerol 3-phosphoethanolamine	0.0987052	0.0567897	0.0012964	1.24341	0.575347	-0.797497
	2-Methylbutyroylcarnitine	0.0414868	0.0225917	0.0003851	1.25295	0.544551	-0.876861
	Illudin M	0.233289	0.125821	5.2014e-05	1.26374	0.539334	-0.890749
	Ramipril	4.87265	2.60565	0.022224	1.13248	0.53475	-0.903064
	1,2-dioleoyl-sn-glycero-3-phosphatidylcholine	1.11268	0.591848	0.0022776	1.2242	0.531914	-0.910736
	L-Carnitine	0.388888	0.205708	0.012636	1.17713	0.528964	-0.91876
	Isovalerylglycine	0.0109517	0.00563566	0.011985	1.18668	0.514593	-0.958496
	Rosiglitazone	0.699179	0.355366	0.0027397	1.22521	0.508261	-0.976358
	Pravastatin	0.547186	0.271846	0.007392	1.18597	0.496807	-1.00924
	Acetylcarnitine	0.0555092	0.0269157	0.012278	1.16651	0.484887	-1.04428
	5-Hydroxymethylcytidine	0.14701	0.0697841	0.014549	1.19085	0.474691	-1.07494
	Nname,Clomipramine	0.0948721	0.044696	0.00026559	1.25483	0.471118	-1.08584
	Oleic acid	70.7062	32.9904	0.0021747	1.23404	0.466585	-1.09979
	Primaquine	0.0154481	0.00699728	0.0016273	1.23091	0.452955	-1.14256
	Glycerophosphocholine	9.19531	4.16014	0.00075958	1.24154	0.452419	-1.14427
	Ile-Asn	0.0665707	0.0289486	0.00025175	1.25522	0.434855	-1.20139
	Ile-Lys	0.0581489	0.024244	0.0079637	1.21316	0.416929	-1.26213
	Parthenin	0.192483	0.0782488	0.001118	1.24493	0.406524	-1.29859
	O-Desmethylnaproxen	0.757553	0.306603	4.5678e-05	1.26321	0.404728	-1.30497
	Glycerol 3-phosphate	0.059068	0.0229953	0.0016933	1.2398	0.389302	-1.36104
	Neopine	0.043132	0.0163756	0.00060814	1.2471	0.379663	-1.39721
	1-Palmitoyl-2-oleoyl-phosphatidylglycerol	6.84213	2.07636	0.00057984	1.24708	0.303467	-1.72039
	2-Hydroxy-3-methylbutyric acid	0.402481	0.11768	0.00031763	1.25394	0.292387	-1.77405
	N-Acetyl-L-glutamate	0.104754	0.0296527	0.0010426	1.24679	0.28307	-1.82077
	Aloin A	0.0701818	0.0194284	0.00038333	1.25665	0.276829	-1.85293
	N2-Acetyl-L-ornithine	0.512257	0.130294	0.027972	1.14448	0.254352	-1.9751
	Propionylglycine	1.27461	0.296601	0.0014404	1.24178	0.232699	-2.10346
	4-Hydroxybenzaldehyde	0.157797	0.0360844	0.00049593	1.24869	0.228676	-2.12862
	Daidzein	0.025464	0.00576426	0.00017815	1.25983	0.226369	-2.14325
	D-Ribose 5-phosphate	0.341218	0.0510039	0.0043332	1.2218	0.149476	-2.74201
