# Supplementary material for: Comparative Ionomics and Metabolic Responses and Adaptive Strategies of Cotton to Salt and Alkali Stress
Source: Front Plant Sci. 2022 Apr 25;13:871387. doi: 10.3389/fpls.2022.871387 (PMC9084190; doi:10.3389/fpls.2022.871387)
Supplement: Supplementary file 3 [file Table_3.XLS]

## Sheet: Sheet1
Treatment	Classification	Metabolite name	CK	CS/AS	VIP	FOLD CHANGE
CS leaf	Organic acid	Phenylpropionylglycine	0.00437646	0.0293642	1.30794	6.70958
		N-formylanthranilic acid	0.226401	0.604704	1.29153	2.67094
		Rosolic Acid	0.0477115	0.0943298	1.22165	1.97709
		Atrolactic acid	0.158175	0.278613	1.24824	1.76142
		(R)-mevalonic acid 5-Phosphate	0.0975842	0.17064	1.22157	1.74864
		Allantoate/Allantoic acid	0.0491338	0.0811831	1.19905	1.65229
		N-Methylanthranilic Acid	0.0603247	0.0991169	1.22091	1.64306
		Chlorogenic acid	1.04414	1.70817	1.23529	1.63596
		Barbituric acid	0.0877412	0.13825	1.26531	1.57565
		L-Malic acid	0.216703	0.309374	1.28792	1.42764
		Homoveratric acid	0.0447369	0.0593599	1.24619	1.32687
		Butanoic acid	0.733575	0.956964	1.2624	1.30452
		(-)-Usnic acid	0.0173735	0.0221536	1.29679	1.27514
		4-Aminophenol	0.0524162	0.0666578	1.24025	1.2717
		.beta.-Homoproline	0.192804	0.111631	1.26793	0.578984
	Sugars	1-Deoxy-D-xylulose 5-phosphate	0.0281907	0.0513766	1.27149	1.82247
		Dihydroxyacetone	5.56858	9.76624	1.24434	1.75381
		trans-Zeatin	0.273346	0.437751	1.26358	1.60146
		Cellobiose	0.782335	1.20822	1.25373	1.54438
		2'-Deoxy-D-ribose	0.741899	1.10123	1.27848	1.48434
		Sucrose	70.0604	99.7726	1.29117	1.42409
		Maltotriose	0.0167835	0.023851	1.25968	1.42109
		Kaempferol 3-O-rutinoside	0.0122662	0.0170971	1.25569	1.39384
		D-Mannitol	0.0871387	0.120792	1.25044	1.3862
		6-Phospho-D-gluconate	4.07602	4.99129	1.23105	1.22455
		D-Mannose	0.0324852	0.0376014	1.20322	1.15749
	Nucleosides, nucleotides and their derivatives	N2,N2-Dimethylguanosine	0.0437628	0.168071	1.26251	3.8405
		2'-Deoxycytidine 5'-monophosphate (dCMP)	0.00778493	0.020659	1.22481	2.65371
		Xanthosine	0.0346837	0.0751716	1.28031	2.16735
		beta-Nicotinamide D-ribonucleotide	0.0236491	0.0410325	1.22085	1.73505
		Flavin mononucleotide (FMN)	0.0599898	0.103396	1.23943	1.72356
		Pentosidine	0.0157063	0.0243173	1.2889	1.54825
		Cytidine 2',3'-cyclic phosphate	0.0733687	0.104365	1.29716	1.42247
		5-Methylcytosine	0.0679674	0.0946656	1.26744	1.39281
		5'-Deoxyadenosine	0.0220011	0.0289663	1.22503	1.31658
		Flavin adenine dinucleotide (FAD)	0.00819845	0.00965505	1.28256	1.17767
	Amino acids and their derivatives	3,4-Methylenedioxyamphetamine	0.0117749	0.0242161	1.28436	2.05658
		L-Proline	3.02098	5.39101	1.26748	1.78452
		L-Tyrosine	0.0339081	0.0520939	1.25953	1.53633
		Tyr-Gln	0.136551	0.206723	1.30694	1.5139
		Pro-Val	0.0708576	0.0966285	1.2614	1.3637
		Ser-Asp	0.00947237	0.0127459	1.23212	1.34559
		L-Histidinol	0.0698499	0.0922806	1.23144	1.32113
		Pro-Arg	0.00777088	0.0100633	1.26584	1.29501
		L-NG-Monomethylarginine	0.050753	0.0632692	1.24418	1.24661
	Alcohols	2-Amino-2-methyl-1,3-propanediol	1.3879	2.51109	1.26475	1.80927
		Coniferol	0.0986115	0.173423	1.26487	1.75865
		Pyridoxine	1.5816	2.77957	1.21905	1.75744
		Tosyllysine Chloromethyl Ketone	0.786525	1.18239	1.25889	1.50331
		Ribitol	0.395939	0.522477	1.21919	1.31959
		Perillyl alcohol	0.0268588	0.034818	1.23224	1.29633
		Geranylgeraniol	0.096231	0.0578844	1.25869	0.601515
		Dihydrotachysterol	0.0785513	0.0433739	1.20999	0.552173
	Amine	Diethanolamine	0.0208911	0.0802968	1.27383	3.84359
		Tolbutamide	0.129614	0.250691	1.20974	1.93414
		N-Acetyl-D-glucosamine	0.0384757	0.0652826	1.28515	1.69672
		Ethionamide	0.0659964	0.100945	1.29543	1.52955
		Phenoxybenzamine	0.227894	0.337758	1.27755	1.48209
		Indapamide	0.233007	0.327753	1.29813	1.40663
	Lipids	Palmitaldehyde	0.0874814	0.157384	1.24419	1.79905
		Dihydrolipoate (dihydrolipoic acid)	0.0154934	0.022488	1.23815	1.45146
		3-Methylthiopropionate	0.0102158	0.0139086	1.25766	1.36148
		Cyclohexylsulfamate	0.608437	0.804095	1.24958	1.32157
		trans-Vaccenic acid	0.0167524	0.021783	1.19345	1.30029
	Vitamins	L-Ascorbic acid	0.0103489	0.0175417	1.2438	1.69504
		Vitamin D2 (Ergocalciferol)	0.183305	0.303763	1.28596	1.65714
		Dehydroascorbic acid (Oxidized vitamin C)	2.22885	3.42579	1.22553	1.53702
	Drugs	Kynurenic acid	0.9471	1.265	1.28153	1.33566
		Nicotine	0.0774713	0.100834	1.23439	1.30156
		Phosphorylcholine	0.675359	0.422625	1.24507	0.625779
	Fatty acid	Arachidonic Acid (peroxide free)	0.116576	0.167413	1.25492	1.43609
	Ketones	m-Chlorohippuric acid	0.323492	0.393096	1.25952	1.21517
CS root	Amino acids and their derivatives	His-Gly	0.00383155	0.028031	1.33149	7.31584
		Ala-Gly	0.0168879	0.088116	1.31316	5.21768
		N-(omega)-Hydroxyarginine	0.00930244	0.0268189	1.28595	2.883
		Gly-Asn	0.00340776	0.00692293	1.26771	2.03152
		Alpha-N-Phenylacetyl-L-glutamine	0.843686	1.58759	1.346	1.88174
		Arg-Met	0.0114073	0.0211981	1.27841	1.8583
		Ile-Asn	0.0665707	0.11264	1.2693	1.69204
		D-Aspartic acid	0.0546191	0.0813352	1.31059	1.48914
		Phenylacetylglycine	0.0764886	0.110732	1.22311	1.44769
		Pro-Gln	0.0655096	0.0894653	1.26547	1.36568
		DL-Homoserine	0.996019	1.30598	1.24662	1.3112
		gamma-L-Glutamyl-L-glutamic acid	0.0288155	0.0377148	1.2472	1.30883
		L-Glutamine	0.417945	0.525798	1.25287	1.25806
		gamma-L-Glutamyl-L-valine	0.0111593	0.00974977	1.24186	0.873692
		L-Leucine	0.200627	0.170992	1.24862	0.852289
		Isovalerylglycine	0.0109517	0.00697473	1.32408	0.636864
		N6-Acetyl-L-lysine	0.290867	0.162131	1.25836	0.557406
		L-Isoleucine	1.47416	0.608804	1.30948	0.412983
	Organic acid	Ornithine	0.00348511	0.0139982	1.30329	4.01656
		Homovanillic acid	0.019422	0.0685219	1.28782	3.52805
		11(Z),14(Z)-Eicosadienoic Acid	0.0163542	0.0303911	1.31766	1.85831
		3-Hydroxykynurenine	0.00796613	0.0132923	1.28021	1.66861
		Rosolic Acid	0.403645	0.563473	1.31722	1.39596
		Pantothenate	0.262213	0.353269	1.26402	1.34726
		Larixinic Acid	0.673868	0.874886	1.23089	1.2983
		Picolinic acid	0.13526	0.173546	1.29941	1.28306
		Propionic acid	0.156968	0.200029	1.22793	1.27433
		N-Acetylneuraminic acid	0.0272765	0.0337323	1.26864	1.23668
		Methoxyacetic acid	0.0801926	0.0971514	1.28787	1.21148
		Uric acid	0.287508	0.325857	1.32041	1.13338
		Pectin (Galacturonic acid)	0.0807191	0.086647	1.26186	1.07344
		1-Aminocyclopropanecarboxylic acid	0.0190944	0.0104437	1.26836	0.546951
		Propionylglycine	1.27461	0.646334	1.27324	0.507084
		.beta.-Homoproline	0.160969	0.0208979	1.34801	0.129826
	Nucleosides, nucleotides and their derivatives	5,2'-O-dimethyluridine	0.383891	0.7214	1.31014	1.87918
		5-Methylcytidine	0.0722751	0.100099	1.30861	1.38498
		Dihydrouracil	0.545951	0.722832	1.2494	1.32399
		Cytidine	0.0169652	0.021113	1.25323	1.24449
		Cytosine	0.0403812	0.0502426	1.33417	1.24421
		UDP-N-acetylglucosamine	0.117759	0.14632	1.27661	1.24254
		UDP-D-Galactose	0.0209622	0.0237152	1.26972	1.13133
		Uridine 5'-diphosphate (UDP)	0.0234752	0.0249407	1.2652	1.06243
	Sugars	D-Lactose	0.0939529	0.136019	1.34569	1.44773
		Sucrose	505.873	708.267	1.34569	1.40009
		L-(-)Sorbose	1.69395	2.34526	1.23228	1.38449
		D-Fructose	2.4468	3.13032	1.27768	1.27935
		D-Mannose	0.00980591	0.0125183	1.28968	1.27661
		D-(+)-Melibiose	0.0200549	0.0252704	1.22186	1.26006
		Dihydroxyacetone	0.170868	0.192057	1.21542	1.12401
	Lipids	Glycerol 3-phosphate	0.059068	0.0994298	1.28923	1.68331
		Monomethyl glutaric acid	0.0115726	0.0160878	1.2296	1.39017
		sn-Glycerol 3-phosphoethanolamine	0.0987052	0.128762	1.23792	1.30451
		Mesaconic acid	0.462372	0.598325	1.26606	1.29403
	Amine	Tyramine	0.0113174	0.0268128	1.31558	2.36916
		1-Phenylethylamine	0.01728	0.0393837	1.24676	2.27915
		Choline	0.188298	0.309147	1.30595	1.6418
		2-Methylbutyroylcarnitine	0.0414868	0.0343789	1.25158	0.828671
		L-Carnitine	0.388888	0.18985	1.25115	0.488186
	Drugs	Oleanolic acid	0.716561	1.50971	1.25479	2.10689
		Pyridoxine	0.0868107	0.155045	1.27218	1.78601
		Montelukast	0.0322829	0.0505239	1.32184	1.56504
		Phosphorylcholine	2.93787	4.00531	1.27566	1.36334
	Alcohols	4-Hexen-1-ol, (E)-	0.00767343	0.0188379	1.24319	2.45495
		2-Amino-2-methyl-1,3-propanediol	2.01464	4.22838	1.33015	2.09883
		myo-Inositol	0.94931	1.31621	1.32763	1.38649
		Geranylgeraniol	0.404749	0.531813	1.30264	1.31393
		Coniferol	0.0200458	0.0258539	1.26856	1.28974
	Vitamins	D-Biotin	0.0272365	0.0730692	1.29841	2.68277
	Ketones	Zearalenone	6.79992	10.3233	1.27037	1.51814
		Daidzein	0.025464	0.0160044	1.31509	0.628509
AS leaf	Organic acid	Stearidonic Acid	0.018327	0.0988613	1.21732	5.3943
		Quinate	10.4666	35.6972	1.25963	3.41057
		Homocitrate	0.0807187	0.231115	1.13823	2.86322
		3-Hydroxymandelic acid	0.0595731	0.158495	1.16244	2.66052
		trans-3-Coumaric acid	0.0312843	0.0828433	1.21013	2.64808
		Diclofenac	0.50202	1.1863	1.28429	2.36306
		D-Sorbitol 6-phosphate	0.00632792	0.0136225	1.20714	2.15276
		D-Glucarate	3.41377	6.88268	1.14704	2.01615
		Maleic acid	0.0443958	0.0871961	1.24525	1.96406
		D-galacturonic acid	0.154597	0.267915	1.21413	1.73299
		Glyceric acid	0.477075	0.796791	1.20461	1.67016
		1-Aminocyclopropanecarboxylic acid	0.0462402	0.0744078	1.22158	1.60916
		DL-lactate	0.498189	0.786551	1.2799	1.57882
		Pyrocatechol	0.0510687	0.0792804	1.22838	1.55243
		Phenol	0.0366503	0.0552683	1.24389	1.50799
		3-Methoxy-4-hydroxyphenylethyleneglycol	0.205956	0.287593	1.15172	1.39638
		Homovanillic acid	0.0299758	0.0405564	1.2118	1.35297
		m-Chlorohippuric acid	0.323492	0.433334	1.2183	1.33955
		(S)-2-Hydroxyglutarate	0.993387	1.32857	1.25606	1.33741
		Dihydrolipoate (dihydrolipoic acid)	0.0154934	0.0132846	1.20372	0.857437
		Butanoic acid	0.733575	0.594621	1.1839	0.81058
		2-Isopropylmalic acid	0.0496497	0.039116	1.17577	0.787839
		N-Acetyl-beta-alanine	0.0124194	0.0090742	1.19928	0.73065
		2-Furoylglycine	0.0678797	0.0462497	1.25768	0.681348
		4-Pyridoxic acid	0.535401	0.349015	1.16719	0.651876
		Picolinic acid	0.82779	0.535366	1.22638	0.646742
		Folate	0.262144	0.165501	1.15492	0.631334
		Indole-2-carboxylic acid	0.0642923	0.0383314	1.27604	0.596205
		Lecanoric acid	0.628805	0.373121	1.20955	0.593382
		Hexadecanedioic acid	0.0672973	0.0377866	1.24413	0.561488
		3-Phenylpropanoic acid	0.0784088	0.0344486	1.12585	0.439347
		N-Acetylneuraminic acid	0.189514	0.0820876	1.22535	0.433148
		2-Deoxy-D-glucose 6-phosphate	1.78049	0.75372	1.20417	0.423322
		Indoleacetic acid	0.0985421	0.0355152	1.2613	0.360406
		2-Oxoadipic acid	0.705731	0.248102	1.28367	0.351552
		Succinate	0.592623	0.205396	1.26834	0.346588
		Propionylglycine	0.049254	0.0161856	1.19339	0.328614
		Atrolactic acid	0.158175	0.0396892	1.29552	0.250919
		Pectin (Galacturonic acid)	0.512397	0.00517426	1.30233	0.0100982
	Amino acids and their derivatives	Leu-Leu	0.161875	1.55059	1.27828	9.57893
		DL-Vanillylmandelic acid	0.0231435	0.206856	1.29497	8.93794
		Isobutyrylglycine	0.0373593	0.274331	1.27998	7.34304
		Val-Glu	0.0571411	0.207986	1.19025	3.63987
		L-Arginine	8.21761	21.3204	1.22145	2.59447
		L-Kynurenine	0.00460406	0.0104505	1.2847	2.26984
		D-Aspartic acid	0.028538	0.0626242	1.23808	2.19441
		NG,NG-dimethyl-L-arginine(ADMA)	0.0132104	0.0289226	1.146	2.18937
		Creatine	0.0412403	0.0806422	1.21938	1.95542
		L-Aspartate	0.249309	0.485037	1.27139	1.94553
		Hydroxyproline	0.00685004	0.0125128	1.16521	1.82668
		D-Ornithine	3.34725	5.87237	1.22503	1.75439
		L-Threonate	5.22198	7.51619	1.21966	1.43934
		Glu-Lys	0.360741	0.425748	1.15929	1.1802
		Ala-Thr	0.0455696	0.03543	1.21484	0.777492
		His-His	0.0345468	0.0265214	1.21516	0.767695
		Arg-Thr	0.0188707	0.0142668	1.16361	0.756029
		Acetyl-DL-Leucine	0.054862	0.0377063	1.26648	0.687294
		Acetyl-DL-Valine	0.183602	0.10892	1.25142	0.593241
		L-Saccharopine	0.0297006	0.0175458	1.28426	0.590755
		Ser-Asp	0.00947237	0.00552358	1.2418	0.583125
		L-Glutamine	0.250414	0.142135	1.20534	0.567598
		O-Phospho-L-threonine	0.0768467	0.0418105	1.24516	0.544078
		Phe-Pro	0.0296689	0.0158196	1.19944	0.533206
		Ala-His	0.0181953	0.00962396	1.19848	0.528925
		gamma-L-Glutamyl-L-valine	0.0529526	0.0267654	1.27263	0.505459
		Pro-Ala	0.0200172	0.0100485	1.23533	0.501992
		Ser-Pro	0.0257219	0.0101829	1.19131	0.395886
		Lys-Trp	0.0187862	0.00721119	1.26087	0.383856
		3-Phosphoserine	0.0953412	0.0124916	1.24083	0.13102
	Nucleosides, nucleotides and their derivatives	5-Hydroxymethylcytidine	0.00691468	0.0187526	1.24595	2.71199
		2'-O-Methyluridine	0.0239562	0.0617642	1.24789	2.57821
		Uridine 5'-diphosphoglucuronic acid	0.00248205	0.00544423	1.15642	2.19344
		Cytidine 5'-monophosphate (CMP)	0.0906964	0.190621	1.27097	2.10174
		Adenosine 3'-monophosphate	0.0376149	0.063659	1.27974	1.69239
		Uridine 5'-monophosphate (UMP)	0.0763937	0.124655	1.26781	1.63175
		UDP-N-acetylglucosamine	0.0758388	0.122077	1.25701	1.60969
		Cyclic adenosine diphosphate ribose	0.0640479	0.102074	1.1557	1.59371
		Nicotinic acid adenine dinucleotide (NAAD)	0.0519302	0.0780022	1.29361	1.50206
		5'-Deoxyadenosine	0.0220011	0.0279178	1.25579	1.26893
		Flavin adenine dinucleotide (FAD)	0.00819845	0.00996375	1.28051	1.21532
		3',5'-Cyclic guanosine monophosphate	0.0373929	0.031076	1.20604	0.831066
		Hypoxanthine	0.0184182	0.0135048	1.27681	0.73323
		2'-Deoxyinosine 5'-monophosphate	0.0870032	0.0556829	1.15993	0.640009
		Flavin mononucleotide (FMN)	0.0599898	0.0213643	1.27183	0.356132
	Sugars	Arbutin	0.190843	0.46566	1.25975	2.44001
		alpha,alpha-Trehalose	0.0580243	0.109892	1.20701	1.89389
		2-Deoxyribose 5-phosphate	0.0169243	0.0283687	1.25374	1.67621
		Kaempferol 3-O-rutinoside	0.0122662	0.0192303	1.23042	1.56774
		D-Ribose 5-phosphate	0.0259936	0.0389531	1.24238	1.49856
		2'-Deoxy-D-ribose	0.741899	1.01764	1.18275	1.37167
		D-Quinovose	0.0858928	0.0527387	1.28706	0.614006
		6-Phospho-D-gluconate	4.07602	2.37175	1.19035	0.581878
		Xylitol	1.67654	0.882402	1.18305	0.526323
		trans-Zeatin	0.273346	0.130363	1.27219	0.476917
	Amine	Diethanolamine	0.0208911	0.088929	1.24305	4.2568
		5-Hydroxydopamine	0.0193311	0.0385899	1.28887	1.99627
		Stearamide	0.0452096	0.0818113	1.17069	1.8096
		Indapamide	0.233007	0.381726	1.17313	1.63826
		Putrescine	0.0432472	0.0683354	1.23921	1.58011
		Sulfaphenazole	0.107428	0.0775913	1.19304	0.722262
		Ethionamide	0.0659964	0.0405374	1.20884	0.614236
		alpha-N-Acetyl-L-glutamine	0.0351712	0.0162657	1.23409	0.462472
		Thiamine monophosphate	0.0334704	0.011982	1.28184	0.357987
	Alcohols	Geranylgeraniol	0.096231	0.432369	1.2273	4.49303
		Sinapyl alcohol	0.143823	0.255005	1.28	1.77305
		Perillyl alcohol	0.0268588	0.0406801	1.24903	1.51459
		Vanylglycol	0.0528338	0.0794006	1.27397	1.50284
		Coniferol	0.0986115	0.0695995	1.18928	0.705795
		D-Sorbitol	0.437915	0.304525	1.18884	0.695399
		2-Amino-2-methyl-1,3-propanediol	1.3879	0.926832	1.23427	0.667793
		Terpineol	0.130939	0.0609292	1.24295	0.465324
		L-Iditol	0.0862461	0.03817	1.27676	0.44257
		Propylene glycol	1.19509	0.43783	1.28281	0.366357
	Drugs	Phloretin	0.00796392	0.0249484	1.25663	3.13267
		Berberine	0.0112822	0.0234361	1.21633	2.07726
		Nicotine	0.0774713	0.135787	1.19303	1.75274
		Phosphorylcholine	0.675359	1.16377	1.20815	1.72318
		Warfarin	0.024397	0.0186417	1.18444	0.764096
		Kynurenic acid	0.9471	0.609976	1.22704	0.644046
		Acetylcarnitine	0.0755748	0.0341701	1.21398	0.452136
	Ketones	Acetoin	0.0068493	0.0240331	1.28604	3.50885
		Kaempferol	0.253896	0.728408	1.24307	2.86892
		Astragalin	0.304513	0.667866	1.23608	2.19323
		1-Indanone	0.281183	0.590654	1.28484	2.10061
		Flavone	0.0123893	0.00903788	1.1998	0.729493
		Tosyllysine Chloromethyl Ketone	0.786525	0.454844	1.25727	0.578297
		Norethindrone Acetate	0.166491	0.0618603	1.19164	0.371554
	Fatty acid	16-Hydroxypalmitic acid	0.0881834	0.741855	1.18028	8.41264
		Linoleic acid	0.846429	2.93483	1.22458	3.46731
		Myristic acid	0.0719948	0.130998	1.20701	1.81954
		Arachidonic Acid (peroxide free)	0.116576	0.0540354	1.27606	0.463521
	Lipids	3-Methylthiopropionate	0.0102158	0.0137913	1.15017	1.35
	Vitamins	Retinol (Vitamin A)	1.10574	0.916269	1.24734	0.828647
		D-Biotin	0.110864	0.0307158	1.2962	0.277059
AS root	Amino acids and their derivatives	Pro-Tyr	0.241897	0.978797	1.07734	4.04634
		L-Alanine	0.0358309	0.11781	1.23777	3.28794
		L-Citrulline	0.0453382	0.129805	1.25795	2.86303
		Gamma-Glutamylcysteine	0.0331539	0.0906691	1.14177	2.73479
		N-Acetyl-L-glutamic acid	0.0133247	0.0336231	1.17678	2.52336
		Arg-Met	0.0114073	0.0276791	1.2585	2.42644
		L-Glutamate	0.458679	0.915097	1.25755	1.99507
		Pro-Gln	0.0655096	0.12128	1.25366	1.85133
		Tyr-Ser	0.026838	0.0478002	1.15369	1.78106
		alpha-N-Acetyl-L-glutamine	0.0373406	0.0661693	1.17483	1.77205
		His-Phe	0.207625	0.336201	1.2494	1.61927
		Glutathione disulfide	0.0446059	0.0720711	1.09358	1.61573
		Phenylacetylglycine	0.0764886	0.120937	1.17557	1.58111
		L-Cystine	0.219154	0.33983	1.10976	1.55065
		Pro-Gly	0.0436243	0.0663312	1.2518	1.52051
		N-Acetylneuraminic acid	0.0272765	0.0371199	1.26039	1.36088
		Lys-Val	0.230392	0.301352	1.11295	1.308
		L-Tyrosine	0.0633566	0.0824486	1.1416	1.30134
		DL-Homoserine	0.996019	1.28239	1.24546	1.28751
		L-Asparagine	5.8421	7.16661	1.13298	1.22672
		N-Acetyl-L-aspartic acid	0.0234671	0.0276988	1.09519	1.18032
		DL-O-tyrosine	0.0187042	0.0147311	1.20166	0.787581
		Lys-Cys	0.154431	0.117289	1.11654	0.759496
		O-Phospho-L-threonine	4.14726	3.11756	1.19019	0.751715
		L-Glutamine	0.417945	0.298919	1.20676	0.715213
		N-Benzyloxycarbonylglycine	0.214437	0.14826	1.25676	0.691392
		His-Trp	0.0115182	0.00794912	1.25901	0.690136
		Acetyl-DL-Leucine	0.0661348	0.0453679	1.24025	0.685992
		Arg-Trp	0.104241	0.0712456	1.08338	0.683471
		L-Isoleucine	1.47416	0.986705	1.18463	0.669332
		L-Threonine	0.105395	0.0691413	1.11565	0.656022
		N-Acetyl-L-alanine	0.0411459	0.0267283	1.24934	0.649597
		L-Histidine	0.815913	0.486441	1.14899	0.596192
		3-Hydroxykynurenine	0.00796613	0.00474668	1.26536	0.595858
		Isovalerylglycine	0.0109517	0.00563566	1.18668	0.514593
		Ile-Asn	0.0665707	0.0289486	1.25522	0.434855
		Ile-Lys	0.0581489	0.024244	1.21316	0.416929
		N-Acetyl-L-glutamate	0.104754	0.0296527	1.24679	0.28307
		N2-Acetyl-L-ornithine	0.512257	0.130294	1.14448	0.254352
		Propionylglycine	1.27461	0.296601	1.24178	0.232699
	Organic acid	11(Z),14(Z)-Eicosadienoic Acid	0.0163542	0.0631179	1.21808	3.85944
		2-Phenylbutyric acid	0.132605	0.403677	1.25185	3.04419
		Succinate	0.340553	0.989334	1.15559	2.90508
		Glyceric acid	0.205033	0.457952	1.22786	2.23355
		Maslinic Acid	0.107261	0.232173	1.23915	2.16457
		2-Oxoadipic acid	0.0974718	0.20568	1.22505	2.11015
		Pantothenate	0.262213	0.531658	1.24875	2.02758
		alpha-ketoglutarate	0.154857	0.312184	1.23927	2.01594
		EDTA	0.0228229	0.0424684	1.13646	1.86078
		m-Chlorohippuric acid	0.307113	0.557537	1.1329	1.81542
		2-Dehydro-3-deoxy-D-gluconate	0.252131	0.447893	1.24965	1.77643
		3-Phenylpropanoic acid	0.114008	0.19818	1.22654	1.7383
		3-Hydroxy-4-methoxycinnamic acid	0.186891	0.323939	1.20313	1.7333
		Folinic acid	0.026637	0.0443894	1.25503	1.66646
		3,3-Dimethylacrylic acid	0.0172123	0.0281602	1.20788	1.63605
		Pectin (Galacturonic acid)	0.0807191	0.11193	1.26074	1.38666
		p-Coumaric acid	0.0165108	0.022274	1.1226	1.34906
		Malonic acid	0.247604	0.329058	1.17043	1.32897
		Rosolic Acid	0.403645	0.535334	1.1395	1.32625
		trans-2-Hydroxycinnamic acid	0.0518398	0.0682023	1.1381	1.31564
		Methoxyacetic acid	0.0801926	0.104473	1.21284	1.30278
		Larixinic Acid	0.673868	0.871468	1.24176	1.29323
		Mesaconic acid	0.462372	0.59604	1.18993	1.28909
		Imidazoleacetic acid	0.0434626	0.0555462	1.20257	1.27802
		cis-Aconitate	0.368949	0.470253	1.24101	1.27457
		Kynurenic acid	0.0136979	0.0172127	1.16949	1.2566
		4-Aminobutyric acid	0.448404	0.521027	1.12268	1.16196
		Creatine	0.0053849	0.00581247	1.14115	1.0794
		D-Pipecolinic acid	0.8734	0.616657	1.18651	0.706042
		Oleanolic acid	0.716561	0.473579	1.17897	0.660905
		Caffeic Acid	2.51336	1.58854	1.19621	0.63204
		1-Aminocyclopropanecarboxylic acid	0.0190944	0.00968533	1.2252	0.507233
		Phosphoglycolic acid	0.0410705	0.0193505	1.26069	0.471154
		2,3-Dihydroxybenzoic acid	0.195848	0.0616713	1.21843	0.314894
	Nucleosides, nucleotides and their derivatives	2'-O-methyladenosine	0.0127994	0.0279919	1.17428	2.18697
		5,2'-O-dimethyluridine	0.383891	0.825064	1.17114	2.14922
		Deoxyguanosine	0.089854	0.17208	1.08734	1.91511
		Peonidin 3-galactoside cation	0.00336853	0.00579939	1.18751	1.72164
		Isopentenyladenosine	0.0063843	0.0103224	1.1891	1.61684
		UDP-N-acetylglucosamine	0.117759	0.174465	1.25102	1.48154
		5-Methylcytosine	0.0261714	0.0314995	1.25303	1.20358
		Uridine 5'-diphosphate (UDP)	0.0234752	0.0271873	1.24591	1.15813
		7-Methylxanthine	0.0364128	0.0267882	1.15932	0.735682
		5-Methyl-5,6-Dihydrouracil	0.189417	0.137289	1.15475	0.724801
		5-Methylcytidine	0.0722751	0.0443523	1.23754	0.613659
		5-Hydroxymethylcytidine	0.14701	0.0697841	1.19085	0.474691
	Sugars	D-Fructose	2.4468	15.8571	1.25895	6.48077
		Glycogen	0.0160225	0.0889183	1.19558	5.54957
		Stachyose	0.0129457	0.0565089	1.19447	4.36507
		D-Threitol	0.0834036	0.215463	1.25573	2.58338
		D-Ribose	0.189025	0.47124	1.25454	2.493
		D-Maltose	0.0811978	0.198702	1.26013	2.44713
		D-Tagatose	0.663342	1.53873	1.25637	2.31967
		Raffinose	0.235786	0.540283	1.24801	2.29141
		L-Rhamnose	0.0872703	0.18207	1.20914	2.08628
		D-Mannose	0.00980591	0.015158	1.1927	1.5458
		D-Lactose	0.0939529	0.129952	1.21053	1.38316
		Sucrose	505.873	679.945	1.24301	1.3441
		L-(-)Sorbose	1.69395	2.24312	1.23816	1.32419
		D-Ribose 5-phosphate	0.341218	0.0510039	1.2218	0.149476
	Amine	N-Acetyl-D-lactosamine	0.0263312	0.0747067	1.24861	2.8372
		Phytosphingosine	0.0150764	0.037486	1.23672	2.4864
		Linoleoyl ethanolamide	0.00668655	0.0165466	1.17362	2.47462
		Flutamide	0.0705536	0.107263	1.24598	1.5203
		Indapamide	0.164293	0.229041	1.1558	1.3941
		Dopamine	0.04493	0.0596287	1.14604	1.32715
		L-Carnitine	0.388888	0.205708	1.17713	0.528964
	Ketones	Dihydroxyacetone	0.170868	0.361771	1.25911	2.11725
		p-Hydroxyphenylbutazone	0.362501	0.576953	1.21189	1.59159
		1-Indanone	0.0626248	0.0829159	1.20529	1.32401
		Nabumetone	0.983722	0.803932	1.17254	0.817235
		Rosiglitazone	0.699179	0.355366	1.22521	0.508261
		Daidzein	0.025464	0.00576426	1.25983	0.226369
	Lipids	1-Stearoyl-2-oleoyl-sn-glycerol 3-phosphocholine	0.0373939	0.0725897	1.20685	1.94122
		sn-Glycerol 3-phosphoethanolamine	0.0987052	0.0567897	1.24341	0.575347
		Glycerophosphocholine	9.19531	4.16014	1.24154	0.452419
		Glycerol 3-phosphate	0.059068	0.0229953	1.2398	0.389302
		2-Hydroxy-3-methylbutyric acid	0.402481	0.11768	1.25394	0.292387
	Alcohols	Pyridoxine	0.0868107	0.227567	1.2593	2.62141
		myo-Inositol	0.94931	1.50796	1.23061	1.58848
		Geranylgeraniol	0.404749	0.621122	1.08018	1.53459
		2-Amino-2-methyl-1,3-propanediol	2.01464	2.53868	1.11716	1.26012
		Perseitol	0.0706709	0.0500318	1.20771	0.707955
	Fatty acid	L-Malic acid	10.1954	42.772	1.21632	4.19522
		3-Hydorxy-3-methylglutaric acid	0.253791	0.347468	1.20981	1.36911
		Oleic acid	70.7062	32.9904	1.23404	0.466585
	Drugs	Naproxen	0.0423599	0.0365392	1.1549	0.862589
