# Supplementary material for: Comparative Ionomics and Metabolic Responses and Adaptive Strategies of Cotton to Salt and Alkali Stress
Source: Front Plant Sci. 2022 Apr 25;13:871387. doi: 10.3389/fpls.2022.871387 (PMC9084190; doi:10.3389/fpls.2022.871387)
Supplement: Supplementary file 4 [file Table_4.XLS]

## Sheet: Sheet1
Treatment	Metabolic Pathways	p	Impact
CS leaf	Isoquinoline alkaloid biosynthesis	0.00021474	0.5
	Pyruvate metabolism	0.002083	0.15462
	Stilbenoid, diarylheptanoid and gingerol biosynthesis	0.01447	0.13235
	Cyanoamino acid metabolism	0.0033212	0.11864
	Pentose phosphate pathway	0.010302	0.11621
	Tyrosine metabolism	0.00021474	0.10811
	Terpenoid backbone biosynthesis	0.044489	0.10455
CS root	Alanine, aspartate and glutamate metabolism	0.0079488	0.26618
	Butanoate metabolism	0.0038119	0.22727
	Pantothenate and CoA biosynthesis	0.0051764	0.15983
	Arginine biosynthesis	0.0078879	0.13981
	Galactose metabolism	0.00075809	0.12885
	Arginine and proline metabolism	0.00011181	0.10468
	Inositol phosphate metabolism	0.0087198	0.10251
AS leaf	Linoleic acid metabolism	0.0039583	1
	Flavone and flavonol biosynthesis	0.0063176	0.35
	Pentose phosphate pathway	0.0019447	0.34534
	Alanine, aspartate and glutamate metabolism	8.3745e-05	0.32014
	Thiamine metabolism	0.002228	0.27168
	Lysine degradation	0.0021962	0.25
	Arginine and proline metabolism	0.031058	0.22966
	Tryptophan metabolism	0.010077	0.22222
AS root	Biosynthesis of secondary metabolites - unclassified	0.011722	1
	Isoquinoline alkaloid biosynthesis	0.014249	1
	Alanine, aspartate and glutamate metabolism	0.007069	0.79136
	Vitamin B6 metabolism	0.0024803	0.58333
	Arginine biosynthesis	0.0031427	0.40874
	Butanoate metabolism	0.0090495	0.36363
	Glyoxylate and dicarboxylate metabolism	0.0062929	0.26583
	Pentose phosphate pathway	0.00092987	0.22913
	Starch and sucrose metabolism	0.0021077	0.19053
	Citrate cycle (TCA cycle)	0.0062968	0.18122
	Glycerophospholipid metabolism	0.0010367	0.17233
	Pyruvate metabolism	0.0062967	0.15462
	Galactose metabolism	0.0021077	0.15057
	Glutathione metabolism	0.00026396	0.14456
	Glycine, serine and threonine metabolism	0.0040669	0.14292
	Pantothenate and CoA biosynthesis	0.00045877	0.12743
	Cutin, suberine and wax biosynthesis	0.0019648	0.125
	Tyrosine metabolism	0.014249	0.11487
	Inositol phosphate metabolism	0.0040955	0.10251
